# Supplementary material for: Transition-Metal-Based Dearomatization Strategy for the Synthesis of Functionalized cis-Tetrahydro-2-Oxindoles
Source: Organometallics. 2025 Oct 28;44(21):2570–8. doi: 10.1021/acs.organomet.5c00371 (PMC12606712; doi:10.1021/acs.organomet.5c00371)
Supplement: Supplementary file 2 [file om5c00371_si_002.xyz]

64
9D
W       0.27677300   -0.29774900   -0.28112900
P       1.55220700   -2.39671300    0.34794600
O      -0.38668300   -1.20416600   -3.04466900
N       0.94765300    0.43737500    1.78196000
N       1.81300500    1.47730300    1.88300300
N       3.00502900    1.34166000   -0.33831700
N       2.33173800    0.33211600   -0.93821500
N       1.00044200    2.78089000   -0.11040200
N       0.09696000    1.91750500   -0.64468500
N      -0.13565300   -0.84128200   -1.91173300
C       0.72726500    0.00707300    3.03086400
H       0.05674800   -0.82406600    3.21561100
C       1.45565600    0.76508400    3.94957900
H       1.48205200    0.65818400    5.02486000
C       2.13026300    1.69054300    3.17271200
H       2.80847600    2.49041800    3.44305500
C       4.31659700    0.58074400   -1.95614200
H       5.14897500    0.44210700   -2.63184300
C       4.19908300    1.51139800   -0.93789500
H       4.87198300    2.29160500   -0.60382700
C      -0.71703800    2.64271900   -1.41569900
H      -1.52470300    2.16387800   -1.95656500
C      -0.35759300    3.99329900   -1.37746800
H      -0.83088300    4.81983300   -1.88894600
C       0.74178400    4.03196100   -0.54032100
H       1.36682000    4.85669500   -0.22068200
C       3.27628600   -2.06839800    0.88621700
H       3.74950100   -3.00442300    1.20651400
H       3.86506900   -1.63004400    0.07432900
C       0.99913700   -3.46136400    1.73211500
H       0.99562300   -2.88573600    2.66423200
H      -0.00385800   -3.86181500    1.56011100
C       1.75982300   -3.59547200   -1.01659500
H       2.35451000   -4.45730300   -0.69052600
H       0.77512100   -3.93947500   -1.35321000
B       2.25426000    2.27339700    0.64260800
H       2.95354100    3.19432300    0.96584500
C      -1.34249100   -1.44719900    0.71791200
H      -1.09314400   -1.67964800    1.75763500
C       3.11217700   -0.12813100   -1.92132700
H       2.77101400   -0.94689200   -2.54582500
H       1.70069600   -4.29748300    1.83891800
H       3.26524700   -1.36693000    1.73012000
H       2.26316100   -3.10961700   -1.86005400
C      -3.82485200   -1.15814300   -0.78168000
H      -4.31200500   -1.04345600   -1.76065200
C      -1.93969400   -2.57313800   -0.01834300
H      -1.44400600   -3.54594100    0.02821600
N      -3.95389600    1.04065400   -0.00132500
C      -3.70240600    2.45185200    0.12620600
H      -2.77365900    2.64685400    0.68056900
H      -3.62036400    2.93166600   -0.85808400
H      -4.53985100    2.89832800    0.66975000
C      -5.05571600    0.44127100    0.52784200
O      -5.97336700    1.01260700    1.10454700
C      -3.06121100   -2.44509400   -0.73827900
H      -3.47768300   -3.29761300   -1.27463200
C      -4.91584400   -1.04485200    0.29197800
H      -5.87444400   -1.49386800    0.01487300
H      -4.59155500   -1.50912900    1.23524600
C      -1.79906300   -0.10474400    0.42013800
H      -1.83065800    0.58321000    1.27269100
C      -2.96582100    0.10511200   -0.54685200
H      -2.62191000    0.49527200   -1.51721400
64
9P
W       0.27677300   -0.29774900   -0.28112900
P       1.55220700   -2.39671300    0.34794600
O      -0.38668300   -1.20416600   -3.04466900
N       0.94765300    0.43737500    1.78196000
N       1.81300500    1.47730300    1.88300300
N       3.00502900    1.34166000   -0.33831700
N       2.33173800    0.33211600   -0.93821500
N       1.00044200    2.78089000   -0.11040200 
N       0.09696000    1.91750500   -0.64468500
N      -0.13565300   -0.84128200   -1.91173300
C       0.72726500    0.00707300    3.03086400
H       0.05674800   -0.82406600    3.21561100
C       1.45565600    0.76508400    3.94957900
H       1.48205200    0.65818400    5.02486000
C       2.13026300    1.69054300    3.17271200
H       2.80847600    2.49041800    3.44305500
C       4.31659700    0.58074400   -1.95614200
H       5.14897500    0.44210700   -2.63184300
C       4.19908300    1.51139800   -0.93789500
H       4.87198300    2.29160500   -0.60382700
C      -0.71703800    2.64271900   -1.41569900
H      -1.52470300    2.16387800   -1.95656500
C      -0.35759300    3.99329900   -1.37746800
H      -0.83088300    4.81983300   -1.88894600
C       0.74178400    4.03196100   -0.54032100
H       1.36682000    4.85669500   -0.22068200
C       3.27628600   -2.06839800    0.88621700
H       3.74950100   -3.00442300    1.20651400
H       3.86506900   -1.63004400    0.07432900
C       0.99913700   -3.46136400    1.73211500
H       0.99562300   -2.88573600    2.66423200
H      -0.00385800   -3.86181500    1.56011100
C       1.75982300   -3.59547200   -1.01659500
H       2.35451000   -4.45730300   -0.69052600
H       0.77512100   -3.93947500   -1.35321000
B       2.25426000    2.27339700    0.64260800
H       2.95354100    3.19432300    0.96584500
C      -1.34249100   -1.44719900    0.71791200
H      -1.09314400   -1.67964800    1.75763500
C       3.11217700   -0.12813100   -1.92132700
H       2.77101400   -0.94689200   -2.54582500
H       1.70069600   -4.29748300    1.83891800
H       3.26524700   -1.36693000    1.73012000
H       2.26316100   -3.10961700   -1.86005400
C      -3.82485200   -1.15814300   -0.78168000
H      -4.31200500   -1.04345600   -1.76065200
C      -1.93969400   -2.57313800   -0.01834300
H      -1.44400600   -3.54594100    0.02821600
N      -3.95389600    1.04065400   -0.00132500
C      -3.70240600    2.45185200    0.12620600
H      -2.77365900    2.64685400    0.68056900
H      -3.62036400    2.93166600   -0.85808400
H      -4.53985100    2.89832800    0.66975000
C      -5.05571600    0.44127100    0.52784200
O      -5.97336700    1.01260700    1.10454700
C      -3.06121100   -2.44509400   -0.73827900
H      -3.47768300   -3.29761300   -1.27463200
C      -4.91584400   -1.04485200    0.29197800
H      -5.87444400   -1.49386800    0.01487300
H      -4.59155500   -1.50912900    1.23524600
C      -1.79906300   -0.10474400    0.42013800
H      -1.83065800    0.58321000    1.27269100
C      -2.96582100    0.10511200   -0.54685200
H      -2.62191000    0.49527200   -1.51721400
65
27D
W       0.18205000   -0.12437600   -0.13241600
P       1.25696600   -2.47441400   -0.27649700
O      -0.98150000   -0.57519000   -2.82748400
N       1.40070800   -0.01299200    1.76889800
N       2.43904900    0.85378400    1.86774000
N       3.07250200    1.02753500   -0.55846600
N       2.08779000    0.29815600   -1.14188800
N       1.51168000    2.67581600    0.38869100
N       0.37543700    2.09771300   -0.08543700
N      -0.55516600   -0.35597100   -1.73010800
C       1.39957900   -0.73638100    2.89917000
H       0.65340900   -1.50567300    3.06258700
C       2.44236300   -0.33859900    3.73388500
H       2.69527300   -0.72948600    4.70913700
C       3.07681600    0.67559700    3.03657200
H       3.93416000    1.28725000    3.28849700
C       3.74926400    0.56999300   -2.62220100
H       4.33749500    0.51666300   -3.52711200
C       4.07529400    1.20527000   -1.43480500
H       4.94528800    1.78586200   -1.15379000
C      -0.38762000    3.08439300   -0.57437600
H      -1.35019000    2.86208900   -1.02106900
C       0.24512700    4.31496100   -0.40812200
H      -0.12224400    5.29085800   -0.69205400
C       1.44902000    4.00607700    0.20034700
H       2.27330200    4.63641000    0.51031600
C       3.06918700   -2.41121200   -0.03717000
H       3.45482500   -3.43731500   -0.03814800
H       3.55749600   -1.84942100   -0.83855300
C       0.80726700   -3.82572000    0.86809000
H       0.96023800   -3.52334700    1.90932900
H      -0.23216800   -4.13633900    0.72398000
C       1.04191800   -3.28817500   -1.89477700
H       1.58607500   -4.24014400   -1.88717300
H      -0.02122000   -3.48690500   -2.06888200
B       2.76337700    1.82963200    0.73072300
H       3.68596000    2.53469600    1.02378300
C      -1.33770900   -1.56665300    0.93432900
H      -0.91227100   -2.25044200    1.66459900
C      -1.55836300   -0.24775100    1.39707900
H      -1.14126500    0.09618200    2.34238500
C       2.48581300    0.02965100   -2.39403800
H       1.84811000   -0.53489900   -3.06355900
H       1.46142000   -4.67775700    0.64840600
H       3.30253000   -1.94317200    0.92646600
H       1.42575400   -2.66810500   -2.70944700
C      -3.09973300    0.26331300   -0.54061300
H      -2.80400400    0.55149800   -1.55772000
C      -3.46480400   -1.23370500   -0.42686200
H      -3.87882200   -1.54073500   -1.39570600
C      -2.31613500   -2.17534900   -0.05845000
H      -1.80765500   -2.52426100   -0.96562900
H      -2.74975000   -3.07688000    0.39879800
C      -2.07075000    0.67406800    0.49150800
H      -2.08396600    1.72102100    0.78916700
C      -4.60186400   -1.22576700    0.59708800
H      -5.33810300   -2.01990900    0.44054500
H      -4.22410600   -1.32856200    1.62545300
N      -4.36066200    0.92571000   -0.22181900
C      -5.23955000    0.13735100    0.46423300
O      -6.32875700    0.49410500    0.88825800
C      -4.58827300    2.32013300   -0.50193300
H      -5.62867600    2.55084900   -0.25790600
H      -3.93783800    2.97246100    0.09666400
H      -4.41053100    2.53083900   -1.56388600
65
27P
W       0.21319500   -0.22943300   -0.18470400
P       1.35372000   -2.49400500    0.28535200
O      -0.60073600   -0.91748600   -2.95785800
N       1.20549000    0.36879700    1.77061000
N       2.17883400    1.31666900    1.77618600
N       3.08796300    1.03404600   -0.54720300
N       2.21404700    0.13154300   -1.05401400
N       1.33608000    2.71731600   -0.13330300
N       0.30495100    1.95606900   -0.57733800
N      -0.33537100   -0.64381900   -1.82252000
C       1.08911700   -0.05465500    3.03928500
H       0.37219200   -0.82031400    3.30829600
C       1.98842000    0.61350700    3.86699300
H       2.12651900    0.48838000    4.93144200
C       2.65981900    1.47735200    3.01948600
H       3.44369800    2.19963000    3.21030300
C       4.04930300    0.14797500   -2.33942200
H       4.75518700   -0.08151000   -3.12486600
C       4.19451500    1.06340100   -1.30996500
H       5.00095900    1.74562500   -1.07149300
C      -0.48646900    2.75044200   -1.30572300
H      -1.37279600    2.34999800   -1.78350800
C       0.02447200    4.04934700   -1.32767600
H      -0.39121700    4.91438400   -1.82463000
C       1.18427600    3.97922300   -0.57735700
H       1.92115100    4.73322400   -0.33038400
C       3.14515300   -2.33766200    0.60437900
H       3.53678100   -3.32150900    0.88827200
H       3.67692000   -1.98524300   -0.28415700
C       0.83698000   -3.46951600    1.74181300
H       1.06060500   -2.91280300    2.65781200
H      -0.22615400   -3.72432400    1.72685400
C       1.22674100   -3.66743300   -1.10214500
H       1.74723600   -4.60028400   -0.85565100
H       0.17200800   -3.88057200   -1.30943000
B       2.58683100    2.06049300    0.49717000
H       3.42912900    2.87900200    0.73185000
C      -1.49589900   -0.96557900    1.14218300
H      -1.06590500   -1.29792900    2.08425300
C      -1.68653400    0.41722600    0.79015000
H      -1.46469400    1.14220200    1.57720200
C       2.78262500   -0.40105300   -2.14453400
H       2.26105900   -1.15368000   -2.72481900
H       1.41857900   -4.39909400    1.74682600
H       3.31331500   -1.63389000    1.42832100
H       1.67741100   -3.23069700   -1.99960400
C      -3.21305600   -0.21134000   -1.18861400
H      -2.68154300    0.13269900   -2.08060000
C      -2.82050600   -1.66905300   -0.89682800
H      -2.51766900   -2.17230200   -1.82538100
H      -3.69970100   -2.23984600   -0.54773800
C      -2.92023700    0.73866400   -0.01688400
H      -2.85015500    1.77575500   -0.38725000
C      -1.81995100   -1.90519700    0.17736200
H      -1.55722900   -2.94971600    0.34520200
C      -4.72487600   -0.07522300   -1.35255000
H      -4.98367900    0.78499900   -1.98545400
H      -5.21811900   -0.95739600   -1.77357400
N      -4.14839200    0.61971400    0.78388700
C      -4.28168800    1.22840400    2.08281300
H      -3.66991600    0.71374800    2.83363200
H      -3.97950000    2.28485000    2.05378900
H      -5.33209200    1.16646800    2.38008400
C      -5.22611600    0.22797400    0.04358400
O      -6.38183100    0.16906000    0.43962300
67
39D
W       0.42284100   -0.14455600   -0.12422800
P       1.14654600   -2.57179500   -0.06430400
O      -1.01928000   -0.48962500   -2.71079500
N       1.84112500    0.08643700    1.65767700
N       2.94380800    0.86978600    1.55400800
N       3.36386500    0.77665400   -0.92653700
N       2.30338700    0.04105100   -1.33333300
N       1.97463100    2.60769000    0.01410100
N       0.75174600    2.07321800   -0.23435900
N      -0.48574000   -0.34278900   -1.62490700
C       1.88408300   -0.46906200    2.87544600
H       1.09523900   -1.13769100    3.20041000
C       3.02267500   -0.05173000    3.56687400
H       3.32957600   -0.32602100    4.56634700
C       3.66584700    0.80083500    2.68662300
H       4.58236700    1.36939000    2.78503600
C       3.89164300   -0.04731800   -2.91592200
H       4.42152500   -0.28637700   -3.82736600
C       4.32884500    0.74113900   -1.86511700
H       5.25087600    1.29086100   -1.72102800
C      -0.05165600    3.08642600   -0.57159400
H      -1.08793800    2.89613000   -0.83002800
C       0.64733900    4.29639900   -0.53896000
H       0.27134400    5.28579800   -0.75873900
C       1.93038000    3.94267300   -0.16291600
H       2.81972000    4.54147000   -0.00955300
C       2.96700100   -2.80489100   -0.09788300
H       3.20780800   -3.87135400   -0.01251300
H       3.39632900   -2.41460300   -1.02606000
C       0.71860100   -3.65447900    1.34880400
H       1.13465600   -3.24733800    2.27683300
H      -0.36497100   -3.75697000    1.45942500
C       0.56416700   -3.55212800   -1.49234000
H       0.93380700   -4.58281300   -1.43120800
H      -0.53208000   -3.55959500   -1.50436600
B       3.20855700    1.71309800    0.29324800
H       4.19211200    2.38570600    0.43858400
C      -1.08955800   -0.99792500    1.25271900
H      -0.62829000   -1.46614600    2.12750400
C      -1.17091800    0.44748000    1.26670700
H      -0.69969900    0.96286600    2.11032500
C       2.60880500   -0.45305200   -2.53748900
H       1.89484700   -1.07667000   -3.06448400
H       1.15245200   -4.64658700    1.17537400
H       3.41528100   -2.26838900    0.74830500
H       0.91644800   -3.09753000   -2.42452000
C      -3.11655200    0.42647000   -0.35844300
H      -2.50430900    0.77106600   -1.20211100
C      -3.15038600   -1.12356200   -0.31372600
H      -2.74599700   -1.45964600   -1.27642000
C      -2.32934400   -1.75752200    0.81732800
H      -2.08173400   -2.78955400    0.52683900
H      -2.98143900   -1.85525300    1.70384200
C      -4.64046100   -1.47752000   -0.24931900
H      -4.93947100   -2.27752600   -0.93431900
H      -4.94929200   -1.78827400    0.75934900
N      -4.49391700    0.81552600   -0.59340200
C      -5.39055900   -0.20966300   -0.58333100
O      -6.59121100   -0.10195700   -0.79250300
C      -4.85809500    2.18008200   -0.87711300
H      -4.19123200    2.60073500   -1.64134300
H      -5.88650100    2.19132700   -1.24828100
H      -4.80313500    2.81323500    0.01896000
C      -2.50820700    1.07564900    0.89565600
H      -2.39815500    2.15711900    0.71888100
C      -3.43666200    0.93735300    2.02253600
N      -4.16881700    0.79670400    2.91570900
67
39P
W      -0.35789300    0.13928600   -0.29055900
P      -1.34128500    2.45757900    0.06200400
O       0.67812800    0.77670700   -3.01604100
N      -1.25877800   -0.26771600    1.77089300
N      -2.30064400   -1.12678100    1.90055800
N      -3.30082300   -1.05735600   -0.42341700
N      -2.42734200   -0.24468000   -1.06263400
N      -1.58430400   -2.75391900    0.12186800
N      -0.52318600   -2.11476100   -0.44037400
N       0.25850300    0.49012600   -1.90894100
C      -1.01642900    0.22111400    2.99387800
H      -0.21179800    0.93010000    3.15145000
C      -1.90855600   -0.31548500    3.92405400
H      -1.96152600   -0.11408000    4.98468500
C      -2.70474600   -1.17077400    3.18272400
H      -3.52600400   -1.81368600    3.47439100
C      -4.33193900   -0.32585100   -2.24547100
H      -5.07196300   -0.15275000   -3.01419300
C      -4.45112100   -1.12439100   -1.12058100
H      -5.26583700   -1.74681400   -0.77130300
C       0.17957300   -3.04669100   -1.09200500
H       1.06357300   -2.77280300   -1.65406000
C      -0.40980300   -4.30515300   -0.94262400
H      -0.06929700   -5.24808500   -1.34681700
C      -1.53039600   -4.06853400   -0.16975600
H      -2.30254300   -4.73678500    0.19118000
C      -3.16876800    2.48688300    0.23038500
H      -3.49715400    3.50844300    0.45625800
H      -3.66415900    2.14742200   -0.68360500
C      -0.91365800    3.44610200    1.54300000
H      -1.24242200    2.91937900    2.44540300
H       0.15893700    3.64182200    1.61446700
C      -1.02287100    3.62393300   -1.30795700
H      -1.54461000    4.57284700   -1.13437100
H       0.05389600    3.81611100   -1.38620900
B      -2.78552200   -1.97316600    0.71231500
H      -3.64727100   -2.73090100    1.06458500
C       1.35774400    1.14064700    0.70255500
H       1.15102300    1.52367700    1.70568700
C       1.59453700   -0.28985500    0.59504300
H       1.40866400   -0.85231700    1.51651200
C      -3.03750700    0.19565000   -2.16727900
H      -2.52026900    0.87340800   -2.83835000
H      -1.44367400    4.40461400    1.48603700
H      -3.46349900    1.82845400    1.05781300
H      -1.36778300    3.18820300   -2.25228800
C       3.50011200    0.14041300   -1.08888900
H       2.97985600    0.27527800   -2.04623100
C       3.62959400    1.48566300   -0.39291900
H       4.22306700    2.16997200   -1.01335600
H       4.16232000    1.36450000    0.56261300
C       2.73930100   -0.86190400   -0.20659200
H       2.38835000   -1.69505100   -0.83816400
C       4.86672500   -0.51848100   -1.24247400
H       4.88463200   -1.22760200   -2.08202800
H       5.69377400    0.18565200   -1.38729800
N       3.82609400   -1.40728100    0.63183600
C       3.56888500   -2.35002300    1.69102200
H       3.18891000   -1.86059200    2.59564400
H       2.83202400   -3.10104200    1.36891900
H       4.50861600   -2.85403100    1.93469600
C       5.04538600   -1.32201500    0.02761500
O       6.08260300   -1.83397800    0.42975300
C       2.24453400    2.08818700   -0.12466500
H       1.78723900    2.31181000   -1.10191800
C       2.41924500    3.37277400    0.54169800
N       2.57633000    4.39446700    1.07525900
